# Supplementary material for: Cellular characterization of the mouse collecting lymphatic vessels reveals that lymphatic muscle cells are the innate pacemaker cells
Source: eLife. 2025 Sep 11;12:RP90679. doi: 10.7554/eLife.90679 (PMC12425481; doi:10.7554/eLife.90679)
Supplement: Figure 4—source data 1. [file elife-90679-fig4-data1.zip]

Archive with 9 entries (8 files):
- Figure 4 K-N Markup/
- Figure 4 K-N Markup/Source File Figure 4N.tif
- __MACOSX/Figure 4 K-N Markup/._Source File Figure 4N.tif
- Figure 4 K-N Markup/Source File Figure 4M.tif
- __MACOSX/Figure 4 K-N Markup/._Source File Figure 4M.tif
- Figure 4 K-N Markup/Source File Figure 4K, L.tif
- __MACOSX/Figure 4 K-N Markup/._Source File Figure 4K, L.tif
- Figure 4 K-N Markup/.DS_Store
- __MACOSX/Figure 4 K-N Markup/._.DS_Store
