# Supplementary material for: Cellular characterization of the mouse collecting lymphatic vessels reveals that lymphatic muscle cells are the innate pacemaker cells
Source: eLife. 2025 Sep 11;12:RP90679. doi: 10.7554/eLife.90679 (PMC12425481; doi:10.7554/eLife.90679)
Supplement: Figure 4—source data 2. [file elife-90679-fig4-data2.zip]

Archive with 7 entries (6 files):
- Figure 4 K-N No Markup/
- Figure 4 K-N No Markup/Source File Figure 4N.tif
- __MACOSX/Figure 4 K-N No Markup/._Source File Figure 4N.tif
- Figure 4 K-N No Markup/Source File Figure 4M.tif
- __MACOSX/Figure 4 K-N No Markup/._Source File Figure 4M.tif
- Figure 4 K-N No Markup/Source File Figure 4K, L.tif
- __MACOSX/Figure 4 K-N No Markup/._Source File Figure 4K, L.tif
