# Supplementary material for: Cellular characterization of the mouse collecting lymphatic vessels reveals that lymphatic muscle cells are the innate pacemaker cells
Source: eLife. 2025 Sep 11;12:RP90679. doi: 10.7554/eLife.90679 (PMC12425481; doi:10.7554/eLife.90679)
Supplement: Figure 6—source data 1. [file elife-90679-fig6-data1.zip]

Archive with 13 entries (12 files):
- Figure 6 A-D, P Markup/
- Figure 6 A-D, P Markup/Source File Figure 6P.tif
- __MACOSX/Figure 6 A-D, P Markup/._Source File Figure 6P.tif
- Figure 6 A-D, P Markup/Source File Figure 6D.tif
- __MACOSX/Figure 6 A-D, P Markup/._Source File Figure 6D.tif
- Figure 6 A-D, P Markup/Source File Figure 6A.tif
- __MACOSX/Figure 6 A-D, P Markup/._Source File Figure 6A.tif
- Figure 6 A-D, P Markup/.DS_Store
- __MACOSX/Figure 6 A-D, P Markup/._.DS_Store
- Figure 6 A-D, P Markup/Source File Figure 6B.tif
- __MACOSX/Figure 6 A-D, P Markup/._Source File Figure 6B.tif
- Figure 6 A-D, P Markup/Source File Figure 6C.tif
- __MACOSX/Figure 6 A-D, P Markup/._Source File Figure 6C.tif
