# Supplementary material for: Cellular characterization of the mouse collecting lymphatic vessels reveals that lymphatic muscle cells are the innate pacemaker cells
Source: eLife. 2025 Sep 11;12:RP90679. doi: 10.7554/eLife.90679 (PMC12425481; doi:10.7554/eLife.90679)
Supplement: Figure 6—figure supplement 1—source data 2. [file elife-90679-fig6-figsupp1-data2.zip]

Archive with 9 entries (8 files):
- Figure 6 Supp Figure 1 A-D No Markup/
- Figure 6 Supp Figure 1 A-D No Markup/.DS_Store
- __MACOSX/Figure 6 Supp Figure 1 A-D No Markup/._.DS_Store
- Figure 6 Supp Figure 1 A-D No Markup/Source File Figure 6 Supp Figure 1A.tif
- __MACOSX/Figure 6 Supp Figure 1 A-D No Markup/._Source File Figure 6 Supp Figure 1A.tif
- Figure 6 Supp Figure 1 A-D No Markup/Source File Figure 6 Supp Figure 1B.tif
- __MACOSX/Figure 6 Supp Figure 1 A-D No Markup/._Source File Figure 6 Supp Figure 1B.tif
- Figure 6 Supp Figure 1 A-D No Markup/Source File Figure 6 Supp Figure 1C,D.tif
- __MACOSX/Figure 6 Supp Figure 1 A-D No Markup/._Source File Figure 6 Supp Figure 1C,D.tif
